# Supplementary material for: Mutual Associations of Healthy Behaviours and Socioeconomic Status with Respiratory Diseases Mortality: A Large Prospective Cohort Study
Source: Nutrients. 2023 Apr 13;15(8):1872. doi: 10.3390/nu15081872 (PMC10142455; doi:10.3390/nu15081872)
Supplement: Supplementary file 1 [file nutrients-15-01872-s001.zip]

Archive with 1 entries (1 files):
- nutrients-2241101-supplementary.pdf
